# Supplementary material for: Embryo-lethal phenotypes in early abp1 mutants are due to disruption of the neighboring BSM gene
Source: F1000Res. 2015 Oct 23;4:1104. [Version 1] doi: 10.12688/f1000research.7143.1 (PMC4642851; doi:10.12688/f1000research.7143.1)
Supplement: Dataset 1 — Quantitative RT-PCR data of the BSM and ABP1 gene expression level in different mutant lines ( Michalko et al., 2015a). [file f1000research-4-7695-s0000.tgz]

Archive with 1 entries (1 files):
- 8350bdb6-a5f1-420f-b837-a6dc46a6179c_Dataset1.xlsx
