# Supplementary material for: Embryo-lethal phenotypes in early abp1 mutants are due to disruption of the neighboring BSM gene
Source: F1000Res. 2015 Oct 23;4:1104. [Version 1] doi: 10.12688/f1000research.7143.1 (PMC4642851; doi:10.12688/f1000research.7143.1)
Supplement: Dataset 1 — Quantitative RT-PCR data of the BSM and ABP1 gene expression level in different mutant lines ( Michalko et al., 2015a). [file f1000research-4-7695-s0000.tgz › 8350bdb6-a5f1-420f-b837-a6dc46a6179c_Dataset1.xlsx]

## Sheet: Sheet1
Experiment: jami_08052015 Selected Filter: SYBR Green I / HRM Dye (465-510)
Position in 364-well plate	Sample Name	Target Name	Cp value
L8	H2O	A2E-586R	40
L16	H2O	A2E-586R	40
L24	H2O	A2E-586R	36.2
I8	H2O	qBSM_F2-R2	40
I16	H2O	qBSM_F2-R2	40
I24	H2O	qBSM_F2-R2
M8	H2O	TUB2
M16	H2O	TUB2	40
M24	H2O	TUB2	40
P8	H2O	qBSM_F2-R2
P16	H2O	qBSM_F2-R2
P24	H2O	qBSM_F2-R2
L2	Col-0 (1st rep)	A2E-586R	26.45
L10	Col-0 (1st rep)	A2E-586R	26.55
L18	Col-0 (1st rep)	A2E-586R	26.47
B3	Col-0 (2nd rep)	A2E-586R	26.59
B11	Col-0 (2nd rep)	A2E-586R	26.67
B19	Col-0 (2nd rep)	A2E-586R	26.65
H3	Col-0 (EtOH treated)	A2E-586R	26.81
H11	Col-0 (EtOH treated)	A2E-586R	26.74
H19	Col-0 (EtOH treated)	A2E-586R	26.94
F5	wt (to abp1-c1)	A2E-586R	27.98
F13	wt (to abp1-c1)	A2E-586R	28.14
F21	wt (to abp1-c1)	A2E-586R	28.13
L5	bsm1-1 (R#0360)	A2E-586R	26.65
L13	bsm1-1 (R#0360)	A2E-586R	26.63
L21	bsm1-1 (R#0360)	A2E-586R	26.66
B6	bsm1-1 (R#0272)	A2E-586R	26.61
B14	bsm1-1 (R#0272)	A2E-586R	26.56
B22	bsm1-1 (R#0272)	A2E-586R	26.66
H6	abp1-TD1	A2E-586R	30.72
H14	abp1-TD1	A2E-586R	30.8
H22	abp1-TD1	A2E-586R	31.04
N6	abp1-c1	A2E-586R	30.52
N14	abp1-c1	A2E-586R	30.73
N22	abp1-c1	A2E-586R	30.62
D7	abp1-1s (N16148)	A2E-586R	25.22
D15	abp1-1s (N16148)	A2E-586R	25.33
D23	abp1-1s (N16148)	A2E-586R	25.25
P7	abp1-1	A2E-586R	26.81
P15	abp1-1	A2E-586R	26.83
P23	abp1-1	A2E-586R	26.94
J2	Col-0 (1st rep)	qBSM_F2-R2	27.3
J10	Col-0 (1st rep)	qBSM_F2-R2	27.33
J18	Col-0 (1st rep)	qBSM_F2-R2	27.34
P2	Col-0 (2nd rep)	qBSM_F2-R2	27.8
P10	Col-0 (2nd rep)	qBSM_F2-R2	27.85
P18	Col-0 (2nd rep)	qBSM_F2-R2	28.07
F3	Col-0 (EtOH treated)	qBSM_F2-R2	27.3
F11	Col-0 (EtOH treated)	qBSM_F2-R2	27.48
F19	Col-0 (EtOH treated)	qBSM_F2-R2	27.58
D5	wt (to abp1-c1)	qBSM_F2-R2	30.5
D13	wt (to abp1-c1)	qBSM_F2-R2	30.37
D21	wt (to abp1-c1)	qBSM_F2-R2	30.73
J5	bsm1-1 (R#0360)	qBSM_F2-R2	27.63
J13	bsm1-1 (R#0360)	qBSM_F2-R2	27.75
J21	bsm1-1 (R#0360)	qBSM_F2-R2	27.67
P5	bsm1-1 (R#0272)	qBSM_F2-R2	27.77
P13	bsm1-1 (R#0272)	qBSM_F2-R2	28.04
P21	bsm1-1 (R#0272)	qBSM_F2-R2	27.89
F6	abp1-TD1	qBSM_F2-R2	26.31
F14	abp1-TD1	qBSM_F2-R2	26.45
F22	abp1-TD1	qBSM_F2-R2	26.57
L6	abp1-c1	qBSM_F2-R2	28.69
L14	abp1-c1	qBSM_F2-R2	28.75
L22	abp1-c1	qBSM_F2-R2	28.89
B7	abp1-1s (N16148)	qBSM_F2-R2	28.06
B15	abp1-1s (N16148)	qBSM_F2-R2	28.14
B23	abp1-1s (N16148)	qBSM_F2-R2	28.18
N7	abp1-1	qBSM_F2-R2	27.45
N15	abp1-1	qBSM_F2-R2	27.49
N23	abp1-1	qBSM_F2-R2	27.55
	Col-0 (1st rep)	TUB2	21.95
	Col-0 (1st rep)	TUB2	21.96
	Col-0 (1st rep)	TUB2	21.96
	Col-0 (2nd rep)	TUB2	21.84
	Col-0 (2nd rep)	TUB2	21.82
	Col-0 (2nd rep)	TUB2	21.83
	Col-0 (EtOH treated)	TUB2	21.63
	Col-0 (EtOH treated)	TUB2	21.6
	Col-0 (EtOH treated)	TUB2	21.61
	wt (to abp1-c1)	TUB2	22.34
	wt (to abp1-c1)	TUB2	22.42
	wt (to abp1-c1)	TUB2	22.46
	bsm1-1 (R#0360)	TUB2	21.47
	bsm1-1 (R#0360)	TUB2	21.5
	bsm1-1 (R#0360)	TUB2	21.47
	bsm1-1 (R#0272)	TUB2	22.01
	bsm1-1 (R#0272)	TUB2	22.02
	bsm1-1 (R#0272)	TUB2	22.02
	abp1-TD1	TUB2	20.9
	abp1-TD1	TUB2	20.91
	abp1-TD1	TUB2	20.91
	abp1-c1	TUB2	21.75
	abp1-c1	TUB2	21.78
	abp1-c1	TUB2	21.79
	abp1-1s (N16148)	TUB2	21.58
	abp1-1s (N16148)	TUB2	21.56
	abp1-1s (N16148)	TUB2	21.58
	abp1-1	TUB2	21.6
	abp1-1	TUB2	21.61
	abp1-1	TUB2	21.61
