# Supplementary material for: Embryo-lethal phenotypes in early abp1 mutants are due to disruption of the neighboring BSM gene
Source: F1000Res. 2015 Oct 23;4:1104. [Version 1] doi: 10.12688/f1000research.7143.1 (PMC4642851; doi:10.12688/f1000research.7143.1)
Supplement: Dataset 2 — The short read coverage of individual bases at their respective positions within the Chromosome 4 of the Arabidopsis thaliana genome based on the mapping of short reads from Arabidopsis re-sequencing project (NCBI number: SRX759525) to the reference Arabidopsis genome (version TAIR10) ( Michalko et al., 2015b). [file f1000research-4-7695-s0001.tgz]

Archive with 1 entries (1 files):
- eca38b9a-946b-4dd3-a54a-401f35abf3f6_Dataset_2.csv
