# Supplementary material for: Embryo-lethal phenotypes in early abp1 mutants are due to disruption of the neighboring BSM gene
Source: F1000Res. 2015 Oct 23;4:1104. [Version 1] doi: 10.12688/f1000research.7143.1 (PMC4642851; doi:10.12688/f1000research.7143.1)
Supplement: Supplementary file 4 [file f1000research-4-7695-s0003.tgz › 777527d2-c373-4b95-bc0d-432763576145.xlsx]

## Sheet: Sheet1
White/total scored seeds (% white of total)		♂
		Col-0	abp1-1	abp1-1s	bsm1-1	abp1-TD1	abp1-c1
♀	Col-0	0/115 (0.0)	0/66 (0.0)	0/155 (0.0)	2/168 (1.2)	N/A	N/A
	abp1-1	0/41 (0.0)	6/28 (21.4)	12/53 (22.6)	60/261 (23.0)	N/A	N/A
	abp1-1s	0/80 (0.0)	25/83 (30.1)	6/18 (33.3)	31/104 (29.8)	0/38 (0.0)	1/81 (1.2)
	bsm1-1	1/108 (0.9)	153/606 (25.2)	135/510 (26.5)	67/285 (23.5)	N/A	0/104 (0.0)
	abp1-TD1	0/48 (0.0)	0/127 (0.0)	1/157 (0.6)	N/A	N/A	N/A
	abp1-c1	0/129 (0.0)	1/107 (0.9)	1/203 (0.5)	N/A	N/A	N/A
		Col-0	abp1-1	abp1-1s	bsm1-1	abp1-TD1	abp1-c1
	Selfing	0/535 (0.0)	N/A	N/A	102/399 (25.6)	N/A	N/A
