# Supplementary material for: Embryo-lethal phenotypes in early abp1 mutants are due to disruption of the neighboring BSM gene
Source: F1000Res. 2015 Oct 23;4:1104. [Version 1] doi: 10.12688/f1000research.7143.1 (PMC4642851; doi:10.12688/f1000research.7143.1)
Supplement: Supplementary file 5 [file f1000research-4-7695-s0004.tgz]

Archive with 1 entries (1 files):
- eb56c970-e8a4-423e-8752-4bba2948bff7.eps
